# Supplementary material for: The Disordered EZH2 Loop: Atomic Level Characterization by 1HN- and 1Hα-Detected NMR Approaches, Interaction with the Long Noncoding HOTAIR RNA
Source: Int J Mol Sci. 2022 May 30;23(11):6150. doi: 10.3390/ijms23116150 (PMC9181245; doi:10.3390/ijms23116150)
Supplement: Supplementary file 1 [file ijms-23-06150-s001.zip]

Archive with 1 entries (1 files):
- ijms-1737587-supplementary.pdf
